# Supplementary material for: Bisphosphonate Use and Hospitalization for Hip Fractures in Women: An Observational Population-Based Study in France
Source: Int J Environ Res Public Health. 2021 Aug 20;18(16):8780. doi: 10.3390/ijerph18168780 (PMC8392579; doi:10.3390/ijerph18168780)
Supplement: Supplementary file 1 [file ijerph-18-08780-s001.zip]

Archive with 1 entries (1 files):
- ijerph-1298380-supplementary.pdf
